# Supplementary material for: Recovery of Bioactive Compounds from the Biomass of Aromatic Plants After Distillation Using NADES: A Sustainable Alternative Extraction Method
Source: Molecules. 2025 Feb 28;30(5):1120. doi: 10.3390/molecules30051120 (PMC11901988; doi:10.3390/molecules30051120)
Supplement: Supplementary file 1 [file molecules-30-01120-s001.zip]

Archive with 1 entries (1 files):
- molecules-3479316-supplementary.pdf
